# Supplementary material for: Palliative long-term abdominal drains vs. large volume paracentesis for refractory ascites secondary to cirrhosis: protocol for a definitive randomised controlled trial (REDUCe2 study)
Source: Trials. 2025 Jun 4;26:193. doi: 10.1186/s13063-025-08873-z (PMC12139341; doi:10.1186/s13063-025-08873-z)
Supplement: Supplementary file 1 — Additional file 1. Appendices 1–7. [file 13063_2025_8873_MOESM1_ESM.zip]

Archive with 7 entries (7 files):
- Appendix 1R1.docx
- Appendix 2R1.pdf
- Appendix 3R1.docx
- Appendix 4R1.docx
- Appendix 5 R1.docx
- Appendix 6R1.docx
- Appendix 7R1.docx
